# Supplementary material for: Seasonal Changes in Photoperiod: Effects on Growth and Redox Signaling Patterns in Atlantic Salmon Postsmolts
Source: Antioxidants (Basel). 2023 Aug 2;12(8):1546. doi: 10.3390/antiox12081546 (PMC10451801; doi:10.3390/antiox12081546)
Supplement: Supplementary file 1 [file antioxidants-12-01546-s001.zip]

Archive with 2 entries (2 files):
- Supplementary Data S1.xlsx
- Supplementary Data S2.xlsx
