# Supplementary material for: Seasonal Changes in Photoperiod: Effects on Growth and Redox Signaling Patterns in Atlantic Salmon Postsmolts
Source: Antioxidants (Basel). 2023 Aug 2;12(8):1546. doi: 10.3390/antiox12081546 (PMC10451801; doi:10.3390/antiox12081546)
Supplement: Supplementary file 1 [file antioxidants-12-01546-s001.zip › Supplementary Data S1.xlsx]

## Sheet: Reodx regulation_target genes
Gene_symbol	NCBI_gene_id	type	gene_name
sod1	100136454	mRNA	superoxide dismutase 1, soluble
sod1l	106604042	mRNA	superoxide dismutase [Cu-Zn]-like
sod2	106571763	mRNA	superoxide dismutase 2, mitochondrial
sod3	100195733	mRNA	superoxide dismutase 3
ccs	100195285	mRNA	copper chaperone for superoxide dismutase
gpx1a	106566059	mRNA	glutathione peroxidase 1a
gpx2	106599759	mRNA	glutathione peroxidase 2
gpx2l.1	106565574	transcript	glutathione peroxidase 2-like
gpx2l.2	106583190	transcript	glutathione peroxidase 2-like, transcript variant X2
gpx3	106612297	mRNA	glutathione peroxidase 3
gpx3l	106604151	transcript	glutathione peroxidase 3-like
gpx4	100194734	mRNA	phospholipid hydroperoxide glutathione peroxidase
gpx4a	106573579	mRNA	glutathione peroxidase 4a, transcript variant X2
gpx6l.1	106577309	mRNA	glutathione peroxidase 6-like
gpx6l.2	106596058	mRNA	glutathione peroxidase 6-like
gpx7	100195860	mRNA	glutathione peroxidase 7
gpx8.1	106585933	mRNA	probable glutathione peroxidase 8
gpx8.2	106570901	mRNA	probable glutathione peroxidase 8
sepp	106585199	mRNA	selenoprotein P, transcript variant X3
sepp2	106569257	mRNA	selenoprotein P2
cat.1	106564824	mRNA	catalase
cat.2	100195273	mRNA	catalase, transcript variant X1
cat.3	106586175	mRNA	catalase, transcript variant X1
nqo1.1	106586568	mRNA	NAD(P)H dehydrogenase [quinone] 1
nqo1.2	106587985	mRNA	NAD(P)H dehydrogenase [quinone] 1
nao1l.1	106582049	mRNA	NAD(P)H dehydrogenase [quinone] 1-like
nao1l.2	106592157	mRNA	NAD(P)H dehydrogenase [quinone] 1-like, transcript variant X2
ho.1	106590030	mRNA	heme oxygenase
ho.2	106607056	mRNA	heme oxygenase
hol	106601306	mRNA	heme oxygenase-like
gstp.1	106611535	mRNA	glutathione S-transferase P, transcript variant X1
gstp.2	106611534	mRNA	glutathione S-transferase P
gstp.3	100136484	mRNA	glutathione S-transferase P
mt	100196309	mRNA	metallothionein
mta	100136589	mRNA	metallothionein A
mt2	100136581	mRNA	metallothionein 2
msra	100195865	mRNA	methionine sulfoxide reductase A
msra1	106610664	mRNA	peptide methionine sulfoxide reductase MsrA 1
msrb1a	106606701	mRNA	methionine-R-sulfoxide reductase B1-A
msrb1al	123741728	mRNA	methionine-R-sulfoxide reductase B1-A-like
msrb1b	106589567	mRNA	methionine sulfoxide reductase B1b
msrb2.1	106590537	mRNA	peptide methionine sulfoxide reductase MsrB, transcript variant X1
msrb2.2	106571446	mRNA	mitochondrial peptide methionine sulfoxide reductase
msrb2.3	106578379	mRNA	methionine-R-sulfoxide reductase B2, mitochondrial
msrb3	106576618	transcript	methionine sulfoxide reductase B3, transcript variant X3
txn.1	106610576	mRNA	thioredoxin family protein
txn.2	106608859	mRNA	thioredoxin
txn.3	106577817	mRNA	thioredoxin
txnl1.1	100194594	mRNA	thioredoxin like 1, transcript variant X1
txnl1.2	106572199	mRNA	thioredoxin-like protein 1, transcript variant X2
txn2.1	106607030	mRNA	thioredoxin, mitochondrial, transcript variant X2
txn2.2	106601338	mRNA	thioredoxin, mitochondrial, transcript variant X2
txnl4a.1	106570226	mRNA	thioredoxin-like protein 4A, transcript variant X1
txnl4a.2	106570228	mRNA	thioredoxin-like protein 4A, transcript variant X1
txnl4a.3	106588588	mRNA	thioredoxin-like protein 4A
txnl4b	100195698	mRNA	thioredoxin-like 4B
txnrd1.1	106583642	mRNA	thioredoxin reductase 1, cytoplasmic
txnrd1.2	106565239	mRNA	thioredoxin reductase 1, cytoplasmic
txnrd1.3	106609375	mRNA	thioredoxin reductase 1, cytoplasmic-like, transcript variant X2
txnrd2	106585093	mRNA	thioredoxin reductase 2, tandem duplicate 2
txnip.1	100195402	mRNA	thioredoxin interacting protein
txnip.2	106570200	mRNA	thioredoxin-interacting protein
txnipl.1	106605448	mRNA	thioredoxin-interacting protein-like
txnipl.2	106580182	mRNA	thioredoxin-interacting protein-like
srxn1	106567196	mRNA	sulfiredoxin 1 homolog (S. cerevisiae)
glrx1.1	100195272	mRNA	glutaredoxin (thioltransferase), transcript variant X2
glrx1.2	106565191	mRNA	glutaredoxin (thioltransferase)
glrx1.3	100196218	mRNA	Glutaredoxin-1
glrx2	106560303	mRNA	glutaredoxin 2, transcript variant X3
glrx3	106592187	mRNA	glutaredoxin 3, transcript variant X2
glrx3l	106577336	mRNA	glutaredoxin 3-like, transcript variant X1
glrx5.1	100196203	mRNA	glutaredoxin 5 homolog (S. cerevisiae)
glrx5.2	106571612	mRNA	glutaredoxin-related protein 5, mitochondrial-like
prdx1.1	100196357	mRNA	Peroxiredoxin, transcript variant X1
prdx1.2	100195794	mRNA	peroxiredoxin 1
prdx1.3	106564567	mRNA	peroxiredoxin-1
prdx1.4	106600402	mRNA	peroxiredoxin-1
prdxl	123743536	mRNA	peroxiredoxin-like
prdxl2a.1	106613558	mRNA	peroxiredoxin-like 2A
prdxl2a.2	106579279	transcript	peroxiredoxin-like 2A
prdxl2b	106582827	mRNA	peroxiredoxin like 2B
prdxl2c	106580613	mRNA	peroxiredoxin like 2C
prdx3.1	106604727	mRNA	thioredoxin-dependent peroxide reductase, mitochondrial
prdx3.2	100194723	mRNA	thioredoxin-dependent peroxide reductase, mitochondrial
prdx4.1	106603063	mRNA	peroxiredoxin-4
prdx4.2	106563587	mRNA	peroxiredoxin-4
prdx5.1	106603145	mRNA	peroxiredoxin-5, mitochondrial
prdx5.2	106563481	mRNA	peroxiredoxin-5, mitochondrial, transcript variant X2
prdx6.1	106584278	mRNA	peroxiredoxin 6, transcript variant X1
prdx6.2	106569414	mRNA	peroxiredoxin-6
prdx6.3	106613478	mRNA	peroxiredoxin 6
gsr	106604481	mRNA	glutathione reductase, transcript variant X2
gclc.1	106612605	mRNA	glutamate--cysteine ligase catalytic subunit, transcript variant X1
gclc.2	100196780	mRNA	glutamate-cysteine ligase, catalytic subunit, transcript variant X2
gclr	100380821	mRNA	Glutamate--cysteine ligase regulatory subunit
gclrl	106584335	mRNA	glutamate--cysteine ligase regulatory subunit-like
gss	106572074	mRNA	glutathione synthetase
g6pd.1	100196702	mRNA	glucose-6-phosphate dehydrogenase, transcript variant X1
g6pd.2	106571947	mRNA	glucose-6-phosphate dehydrogenase, transcript variant X2
pgc-1a.1	106608616	transcript	peroxisome proliferator-activated receptor gamma, coactivator 1 alpha, transcript variant X4
pgc-1a.2	106577610	mRNA	peroxisome proliferator-activated receptor gamma coactivator 1-alpha
ucp2.1	106603348	mRNA	mitochondrial uncoupling protein 2, transcript variant X1
ucp2.2	106581201	mRNA	mitochondrial uncoupling protein 2, transcript variant X2
ucp2.3	106603347	mRNA	mitochondrial uncoupling protein 2
ucp2.4	106567822	mRNA	mitochondrial uncoupling protein 2
ucp2l	123742421	mRNA	mitochondrial uncoupling protein 2-like
sirt3.1	106592787	mRNA	NAD-dependent protein deacetylase sirtuin-3, transcript variant X3
sirt3.2	106587827	mRNA	NAD-dependent protein deacetylase sirtuin-3
nrf1.1	106609771	mRNA	nuclear respiratory factor 1, transcript variant X1
nrf1.2	106609786	mRNA	nuclear respiratory factor 1
nrf1l	123728087	mRNA	nuclear respiratory factor 1-like
tfam.1	106594258	mRNA	transcription factor A, mitochondrial, transcript variant X1
tfam.2	106591283	mRNA	transcription factor A, mitochondrial, transcript variant X1
tfam.3	123724382	mRNA	transcription factor A, mitochondrial-like, transcript variant X2
lc3a	100194503	mRNA	microtubule-associated protein 1 light chain 3 alpha
lc3b	100846961	mRNA	microtubule-associated protein 1 light chain 3 beta
pink	106572550	mRNA	PTEN induced kinase 1
prkn	106576740	mRNA	parkin RBR E3 ubiquitin protein ligase
bnip3.1	106577024	mRNA	BCL2/adenovirus E1B 19 kDa protein-interacting protein 3
bnip3.2	106614017	transcript	BCL2/adenovirus E1B 19 kDa protein-interacting protein 3, transcript variant X5
bnip3.3	106577374	mRNA	BCL2/adenovirus E1B 19 kDa protein-interacting protein 3, transcript variant X3
bnip3.4	106562007	mRNA	uncharacterized protein LOC402792 homolog
bnip3l.1	100194666	mRNA	BCL2/adenovirus E1B 19 kDa protein-interacting protein 3-like, transcript variant X1
bnip3l.2	100196650	transcript	BCL2/adenovirus E1B interacting protein 3-like, transcript variant X1
bnip3l.3	106585557	mRNA	BCL2/adenovirus E1B 19 kDa protein-interacting protein 3-like, transcript variant X1
bnip3l.4	106579879	mRNA	BCL2/adenovirus E1B 19 kDa protein-interacting protein 3-like, transcript variant X1
foxo3	106583301	mRNA	forkhead box protein O3
foxo3l.1	106571799	mRNA	forkhead box protein O3-like
foxo3l.2	106611315	mRNA	forkhead box protein O3-like, transcript variant X3
nrf2.1	100194778	mRNA	Nuclear factor erythroid 2-related factor 2
nrf2.2	106586247	mRNA	nfe2 like bZIP transcription factor 2a
nrf2l	106575067	mRNA	nuclear factor erythroid 2-related factor 2-like, transcript variant X1
keap1a	106574506	mRNA	kelch-like ECH-associated protein 1a, transcript variant X2
keap1b.1	106590064	mRNA	kelch-like ECH-associated protein 1B, transcript variant X2
keap1b.2	106564503	mRNA	kelch-like ECH-associated protein 1B, transcript variant X2
nf-kb p65.1	106608684	mRNA	putative transcription factor p65 homolog
nf-kb p65.2	106577543	transcript	transcription factor p65-like
nf-kb p65.3	106577703	mRNA	transcription factor p65-like
ikba.1	106571222	mRNA	NF-kappa-B inhibitor alpha
ikba.2	106567825	mRNA	NF-kappa-B inhibitor alpha
ikba.3	106601178	mRNA	NF-kappa-B inhibitor alpha
ikba.4	106607598	mRNA	NF-kappa-B inhibitor alpha
ikbal	106603353	mRNA	NF-kappa-B inhibitor alpha-like
ikbab	106611175	mRNA	nuclear factor of kappa light polypeptide gene enhancer in B-cells inhibitor, alpha b
nox1	106604810	mRNA	NADPH oxidase 1
nox4	106581414	mRNA	NADPH oxidase 4, transcript variant X2
nox5	106560762	mRNA	NADPH oxidase, EF-hand calcium binding domain 5
noxa1	106585217	mRNA	NADPH oxidase activator 1
noxo1b	106589248	mRNA	NADPH oxidase organizer 1b
noxo1l.1	106601740	mRNA	NADPH oxidase organizer 1-like
noxo1l.2	106606647	mRNA	NADPH oxidase organizer 1-like
noxo1l.3	106610051	mRNA	NADPH oxidase organizer 1-like, transcript variant X2
duox	106561775	mRNA	dual oxidase, transcript variant X2
duox2	106561732	mRNA	dual oxidase 2, transcript variant X1
duox2l	106584698	mRNA	dual oxidase 2-like
ncf1	100270810	mRNA	neutrophil cytosolic factor 1
ncf2.1	100270811	mRNA	neutrophil cytosolic factor 2
ncf2.2	106579561	mRNA	neutrophil cytosolic factor 2, transcript variant X1
ncf4	100286405	mRNA	neutrophil cytosolic factor 4
cybb	100270807	mRNA	cytochrome b-245, beta polypeptide
cybbl.1	106611713	mRNA	cytochrome b-245 heavy chain-like
cybbl.2	106575674	mRNA	cytochrome b-245 heavy chain-like
cybal	106587384	mRNA	cytochrome b-245 light chain-like
cyba	106562274	mRNA	cytochrome b-245 light chain
aqp3a	106585799	mRNA	aquaporin 3a
aqp3b	106567539	mRNA	aquaporin 3b
aqp3l	106580153	mRNA	aquaporin-3-like
aqp3	106588140	mRNA	aquaporin-3
aqp5l	106607404	mRNA	aquaporin-5-like
aqp8a.1	106589558	mRNA	aquaporin 8a, tandem duplicate 1
aqp8a.2	106589559	mRNA	aquaporin 8a, tandem duplicate 2
aqp8.1	100380791	mRNA	aquaporin 8, transcript variant X1
aqp8.2	106609622	mRNA	aquaporin-8, transcript variant X2
aqp8l	106606691	mRNA	aquaporin-8-like, transcript variant X1
aqp9	106562200	mRNA	aquaporin-9
aqp9l.1	106584734	mRNA	aquaporin-9-like
aqp9l.2	106587344	mRNA	aquaporin-9-like
aqp9l.3	106595008	mRNA	aquaporin-9-like
aqp11l	106603711	mRNA	aquaporin-11-like
aqp11	106612880	mRNA	aquaporin-11
pao	106576873	mRNA	polyamine oxidase
aoxl.1	106580948	mRNA	L-amino-acid oxidase-like
aoxl.2	106561133	mRNA	L-amino-acid oxidase-like
maoa	106565287	mRNA	probable flavin-containing monoamine oxidase A, transcript variant X8
mao	106581942	mRNA	monoamine oxidase
acox3	100306814	mRNA	acyl-CoA oxidase 3, pristanoyl, transcript variant X1
acoxl	106577109	mRNA	acyl-CoA oxidase-like

## Sheet: Stress response
Gene_symbol	NCBI_gene_id	type	gene_name
hsf1.1	106560841	mRNA	heat shock factor protein 1
hsf1.2	106570424	mRNA	heat shock transcription factor 1, transcript variant X2
hsf1l.1	106573731	mRNA	heat shock factor protein 1-like
hsf1l.2	106588963	mRNA	heat shock factor protein 1-like, transcript variant X4
hspb1.1	106570227	mRNA	heat shock factor-binding protein 1
hspb1.2	106573700	mRNA	heat shock factor-binding protein 1
hspb1.3	106587964	mRNA	heat shock factor-binding protein 1
hspb1l.1	123730794	mRNA	heat shock factor-binding protein 1-like
hspb1l.2	106561110	mRNA	heat shock factor-binding protein 1-like, transcript variant X2
hsp27.1	106567403	mRNA	heat shock protein beta-1
hsp27.2	106568216	mRNA	heat shock protein beta-1
hsp60.1	106586369	mRNA	60 kDa heat shock protein, mitochondrial
hsp60.2	100136430	mRNA	60 kDa heat shock protein, mitochondrial, transcript variant X2
hspa8.1	100194521	mRNA	heat shock protein 8
hspa8.2	100196655	mRNA	heat shock cognate 70
hspa8.3	106603659	mRNA	heat shock cognate 70 kDa protein
hspa8.4	106567641	mRNA	heat shock cognate 70 kDa protein
hspa8.5	100286711	mRNA	Heat shock cognate 71 kDa protein
hspa8l	106613013	transcript	heat shock cognate 70 kDa protein-like
hspa9	106604950	mRNA	stress-70 protein, mitochondrial
hspa1b	106566386	mRNA	heat shock protein family A (Hsp70) member 1B
hspa12al	106606490	mRNA	heat shock 70 kDa protein 12A, transcript variant X2
hspa12bl	106592724	mRNA	heat shock protein 12B, transcript variant X2
hspa13	106613070	mRNA	heat shock protein 70 family, member 13
hsp70.1	106599929	mRNA	heat shock 70 kDa protein
hsp70.2	106607232	mRNA	heat shock 70 kDa protein
hsp70l.1	106572869	mRNA	heat shock 70 kDa protein-like
hsp70l.2	106597682	mRNA	heat shock 70 kDa protein-like
hsp70l.3	106601018	mRNA	heat shock 70 kDa protein-like
hsp70l.4	106607282	transcript	heat shock 70 kDa protein-like
hsp70l.5	106607283	transcript	heat shock 70 kDa protein-like
hsp70l.6	106607284	mRNA	heat shock 70 kDa protein-like
hspa4	100380717	mRNA	heat shock 70 kDa protein 4, transcript variant X3
hspa4l.1	106597416	mRNA	heat shock 70 kDa protein 4L
hspa4l.2	106610995	mRNA	heat shock 70 kDa protein 4L, transcript variant X2
hspa4l.3	106567497	mRNA	heat shock 70 kDa protein 4-like
hspa4l.4	106603853	mRNA	heat shock 70 kDa protein 4-like
hspa4l.5	106604228	mRNA	heat shock 70 kDa protein 4-like, transcript variant X3
hsp7e.1	100380711	mRNA	heat shock 70 kDa protein 14
hsp7e.2	106595188	mRNA	heat shock 70 kDa protein 14
hsp90b1	106609356	mRNA	heat shock protein 90, beta (grp94), member 1
hsp90ab1	100136360	mRNA	heat shock protein 90, alpha (cytosolic), class B member 1
hsp90a.1	100380418	mRNA	Heat shock protein HSP 90-alpha
hsp90a.2	106608136	mRNA	heat shock protein HSP 90-alpha
hsp90a1.1	106608137	mRNA	heat shock protein HSP 90-alpha 1
hsp90a1.2	106571588	mRNA	heat shock protein HSP 90-alpha 1
hsp90b	100286534	mRNA	Heat shock protein HSP 90-beta, transcript variant X1
hop	106577237	mRNA	hsp70-Hsp90 organizing protein, transcript variant X1
stip1l.1	106563457	mRNA	stress-induced-phosphoprotein 1
stip1l.2	106564362	mRNA	stress-induced-phosphoprotein 1
stip1l.3	106603127	mRNA	stress-induced-phosphoprotein 1
hpbp1.1	100194918	mRNA	Hsp70-binding protein 1
hpbp1.2	106606384	mRNA	hsp70-binding protein 1, transcript variant X1
ahsa1	106607651	mRNA	activator of 90 kDa heat shock protein ATPase homolog 1
ahsa1a	106571686	mRNA	AHA1, activator of heat shock protein ATPase homolog 1a
tnf-a	100136509	mRNA	tumor necrosis factor alpha
il-1b.1	100136449	mRNA	interleukin-1 beta
il-1b.2	106562915	mRNA	interleukin-1 beta
il-1bl	106570815	mRNA	interleukin-1 beta-like
il-6	106570581	mRNA	interleukin 6 (interferon, beta 2)
il-6l	106588787	mRNA	interleukin-6-like
il-8	100195681	mRNA	interleukin 8
il-8l.1	106577833	mRNA	interleukin-8-like
il-8l.2	106580715	mRNA	interleukin-8-like
bcl-2.1	106599248	mRNA	apoptosis regulator Bcl-2
bcl-2.2	106569189	mRNA	apoptosis regulator Bcl-2, transcript variant X1
bcl-2l.1	106579593	mRNA	apoptosis regulator Bcl-2-like
bcl-2l.2	106590353	mRNA	apoptosis regulator Bcl-2-like
bcl2l1.1	106572112	mRNA	BCL2 like 1, transcript variant X2
bcl2l1.2	106582883	mRNA	bcl-2-like protein 1
bcl2l1.3	106565774	mRNA	bcl-2-like protein 1
baxb	106600761	mRNA	BCL2 associated X, apoptosis regulator b, transcript variant X2
bax.1	106587134	mRNA	apoptosis regulator BAX
bax.2	106607328	mRNA	apoptosis regulator BAX, transcript variant X1
bax.3	106561972	mRNA	apoptosis regulator BAX
baxl.1	106583949	mRNA	apoptosis regulator BAX-like, transcript variant X1
baxl.2	106601126	mRNA	apoptosis regulator BAX-like
baxl.3	106607327	mRNA	apoptosis regulator BAX-like, transcript variant X1
baxl.4	123724068	mRNA	apoptosis regulator BAX-like
badb	106578087	mRNA	BCL2 associated agonist of cell death b
bada	106603152	mRNA	BCL2 associated agonist of cell death a
bad	106563493	mRNA	bcl2-associated agonist of cell death, transcript variant X1
casp3.1	100194892	mRNA	Caspase-3
casp3.2	106568012	mRNA	caspase-3
casp8.1	106569473	mRNA	caspase-8, transcript variant X3
casp8.2	106569483	mRNA	caspase-8
casp8.3	106600207	mRNA	caspase-8
casp8l.1	100136459	mRNA	caspase 8-like protein
casp8l.2	106582462	transcript	caspase-8-like, transcript variant X4
casp8l.3	106586254	mRNA	caspase-8-like, transcript variant X3
casp9.1	106572551	mRNA	caspase-9, transcript variant X4
casp9.2	106567147	mRNA	caspase-9, transcript variant X2

## Sheet: GH-IGF-I and cell cycle
Gene_symbol	NCBI_gene_id	type	gene_name
gh	100136588	mRNA	growth hormone prepeptide
ghra	106585200	mRNA	growth hormone receptor a
ghrb	100136442	mRNA	growth hormone receptor b, transcript variant X5
ghr2	100136463	mRNA	growth hormone receptor isoform 2 precursor
igf1.1	100136517	mRNA	insulin-like growth factor I, transcript variant X1
igf1.2	106609475	mRNA	insulin-like growth factor I, transcript variant X4
igf2b	100136550	mRNA	insulin-like growth factor 2b
igf1r.1	106592162	mRNA	insulin-like growth factor 1 receptor
igf1r.2	106573762	mRNA	insulin-like growth factor 1 receptor
igf1ra	100194499	mRNA	insulin-like growth factor 1a receptor, transcript variant X1
igf1rb	106588078	mRNA	insulin-like growth factor 1b receptor
igfbp1a	101448057	mRNA	insulin-like growth factor binding protein 1a
igfbp1a2	101448056	mRNA	insulin-like growth factor binding protein 1 paralog A2, transcript variant X1
igfbp1b1	100136518	mRNA	IGF binding protein 1
igfbp1b2	101448065	mRNA	insulin-like growth factor binding protein 1 paralog B2
igfbp2a	100136519	mRNA	IGF binding protein 2
igfbp2b1	100136551	mRNA	IGF binding protein 3
igfbp2b2	101448064	mRNA	insulin-like growth factor binding protein 2 paralog B2, transcript variant X1
igfbp3	101448060	mRNA	insulin-like growth factor binding protein 3
igfbp3a2	101448063	mRNA	insulin-like growth factor binding protein 3 paralog A2
igfbp3b1	101448066	mRNA	insulin-like growth factor binding protein 3 paralog B1
igfbp3b2	101448067	mRNA	insulin-like growth factor binding protein 3 paralog B2
igfbp5.1	100136552	mRNA	IGF binding protein 5
igfbp5.2	100194500	mRNA	insulin-like growth factor-binding protein 5
igfbp5b1	101448058	mRNA	insulin-like growth factor binding protein 5 paralog B1
igfbp6.1	100136553	mRNA	IGF binding protein 6
igfbp6.2	106583289	mRNA	insulin-like growth factor-binding protein 6
igfbp-6a2	101448059	mRNA	insulin-like growth factor binding protein 6 paralog A2
igfbp-6b2	101448061	mRNA	insulin-like growth factor binding protein 6 paralog B2, transcript variant X1
igfbp7.1	100136554	mRNA	insulin-like growth factor binding protein 7
igfbp7.2	106604642	mRNA	insulin-like growth factor-binding protein 7, transcript variant X2
ap-1.1	106600411	mRNA	transcription factor AP-1
ap-1.2	106572830	mRNA	transcription factor AP-1, transcript variant X1
ap-1.3	106584280	mRNA	transcription factor AP-1, transcript variant X2
ap-1l.1	106568560	mRNA	transcription factor AP-1-like
ap-1l.2	106569413	mRNA	transcription factor AP-1-like
tp53.1	106602901	mRNA	tumor protein p53, transcript variant X1
tp53.2	106608673	mRNA	cellular tumor antigen p53, transcript variant X2
tp53l	106577554	mRNA	cellular tumor antigen p53-like
cdkn1a	106565657	mRNA	cyclin-dependent kinase inhibitor 1A, transcript variant X2
pcna.1	106580445	mRNA	proliferating cell nuclear antigen
pcna.2	106585071	mRNA	proliferating cell nuclear antigen
ccnd1.1	100306852	mRNA	cyclin D1
ccnd1.2	106587137	mRNA	G1/S-specific cyclin-D1
ccnd1l.1	106562055	mRNA	G1/S-specific cyclin-D1-like
ccnd1l.2	106561617	mRNA	G1/S-specific cyclin-D1-like
cdk4l.1	106565448	mRNA	cyclin-dependent kinase 4-like, transcript variant X1
cdk4l.2	106583286	mRNA	cyclin-dependent kinase 4-like, transcript variant X3
cdk6.1	100286677	mRNA	cyclin dependent kinase 6
cdk6.2	106588946	mRNA	cyclin-dependent kinase 6
e2f1	106566901	mRNA	E2F transcription factor 1
ccne2.1	106605376	mRNA	cyclin E2
ccne2.2	100195405	mRNA	cyclin E2
cdk1l	106607826	mRNA	cyclin-dependent kinase 1-like
cdk2	100196712	mRNA	cyclin-dependent kinase 2
cdk2l.1	106565437	mRNA	cyclin-dependent kinase 2-like
cdk2l.2	106578160	mRNA	cyclin-dependent kinase-like 2, transcript variant X2
