# Supplementary material for: Seasonal Changes in Photoperiod: Effects on Growth and Redox Signaling Patterns in Atlantic Salmon Postsmolts
Source: Antioxidants (Basel). 2023 Aug 2;12(8):1546. doi: 10.3390/antiox12081546 (PMC10451801; doi:10.3390/antiox12081546)
Supplement: Supplementary file 1 [file antioxidants-12-01546-s001.zip › Supplementary Data S2.xlsx]

## Sheet: Legend
Data are of normalised reads of mRNA transcripts obtained from liver, muscle and brain of Atlantic salmon smolts
Salmon were sampled at five sampling points (mar, apr, jun, aug and sep).
The data is biological replicates (n=9) for each sampling point.
Significantly differences between two sampling points noted as 1; otherwise noted as 0.
Log fold change (lfc) comparisons of the differential gene expression of Atlantic salmon smolts.

## Sheet: Redox regulation
Tissue	NCBI_gene_id	type	Gene_symbol2	Gene_name	gene_group	lfc_apr_mar	sig_apr_mar	lfc_jun_mar	sig_jun_mar	lfc_aug_mar	sig_aug_mar	lfc_sep_mar	sig_sep_mar	lfc_jun_apr	sig_jun_apr	lfc_aug_apr	sig_aug_apr	lfc_sep_apr	sig_sep_apr	lfc_aug_jun	sig_aug_jun	lfc_sep_jun	sig_sep_jun	lfc_sep_aug	sig_sep_aug
Liver	106601306	mRNA	hol	heme oxygenase-like	Antioxidant	1.37566	0	2.02373	1	2.27738	1	2.42667	1	0.605809	0	0.878273	0	1.0274	0	0.270839	0	0.406444	0	0.139898	0
Liver	100196309	mRNA	mt	metallothionein	Antioxidant	1.5485	0	2.3663	1	2.31451	1	2.40747	1	0.810562	0	0.761575	0	0.851233	0	-0.0495703	NA	0.0406292	0	0.086721	0
Liver	106583190	transcript	gpx2l.2	glutathione peroxidase 2-like, transcript variant X2	Antioxidant	-0.571577	0	0.372631	0	0.17683	0	0.679442	0	0.941005	0	0.748061	0	1.24756	1	-0.191498	0	0.309998	0	0.499545	0
Liver	106604151	transcript	gpx3l	glutathione peroxidase 3-like	Antioxidant	1.05353	0	0.208964	0	-0.739804	0	-1.30772	0	-0.848139	0	-1.79635	0	-2.36273	1	-0.950131	0	-1.51147	0	-0.565956	0
Liver	106585199	mRNA	sepp	selenoprotein P, transcript variant X3	Antioxidant	-0.31791	0	-0.808537	1	-0.555518	0	-0.456859	0	-0.493747	0	-0.238794	0	-0.140821	0	0.254984	0	0.354136	0	0.0979491	0
Liver	106590030	mRNA	ho.1	heme oxygenase	Antioxidant	1.04152	0	0.584779	0	2.04211	1	1.30455	0	-0.463012	0	0.994631	0	0.258939	0	1.45541	0	0.71888	0	-0.7363	0
Liver	100136581	mRNA	mt2	metallothionein 2	Antioxidant	-0.712909	0	-0.328526	0	-1.20089	1	-0.880052	0	0.382224	0	-0.486061	0	-0.168152	0	-0.867307	0	-0.547204	0	0.319764	0
Liver	106609622	mRNA	aqp8.2	aquaporin-8, transcript variant X2	Aquaporin	-0.231307	0	0.284174	0	1.06125	1	0.950316	1	0.511366	0	1.29094	1	1.17976	1	0.778925	0	0.667325	0	-0.11434	0
Liver	106562200	mRNA	aqp9	aquaporin-9	Aquaporin	-0.841205	1	-1.10561	1	-0.581152	0	-0.635203	0	-0.267645	0	0.259583	0	0.204029	0	0.527189	0	0.472837	0	-0.0554771	0
Liver	106584734	mRNA	aqp9l.1	aquaporin-9-like	Aquaporin	1.32215	0	0.942326	0	0.626187	0	2.4191	1	-0.399894	0	-0.693945	NA	1.06929	0	-0.311395	NA	1.46398	0	1.78862	0
Liver	106571947	mRNA	g6pd.2	glucose-6-phosphate dehydrogenase, transcript variant X2	GSH synthesis/recycling	-1.39709	1	-1.62428	1	-1.33397	1	-1.28346	1	-0.230074	0	0.0619563	0	0.109029	0	0.292765	0	0.342803	0	0.0487092	0
Liver	100196702	mRNA	g6pd.1	glucose-6-phosphate dehydrogenase, transcript variant X1	GSH synthesis/recycling	-1.14456	1	-1.32519	1	-0.879727	0	-0.949524	0	-0.184075	0	0.262828	0	0.191679	0	0.447588	0	0.378429	0	-0.0708558	0
Liver	106612605	mRNA	gclc.1	glutamate--cysteine ligase catalytic subunit, transcript variant X1	GSH synthesis/recycling	0.343055	0	0.573499	1	0.28122	0	0.386044	0	0.227522	0	-0.062339	0	0.0414557	0	-0.289836	0	-0.184438	0	0.102587	0
Liver	106581201	mRNA	ucp2.2	mitochondrial uncoupling protein 2, transcript variant X2	Mitochondrial hemeotasis	-1.36184	1	-1.47635	1	-0.933968	1	-0.183363	0	-0.112927	0	0.423526	0	1.17608	1	0.53839	0	1.28901	1	0.753219	0
Liver	123742421	mRNA	ucp2l	mitochondrial uncoupling protein 2-like	Mitochondrial hemeotasis	-1.10503	1	-1.09841	1	-1.16309	1	-0.871572	1	0.00405701	0	-0.0588462	0	0.231252	0	-0.0628645	0	0.229609	0	0.291034	0
Liver	106562007	mRNA	bnip3.4	uncharacterized protein LOC402792 homolog	Mitochondrial hemeotasis	-1.70448	1	-1.84932	1	-1.06617	0	-0.525686	0	-0.14839	0	0.636293	0	1.17732	1	0.784611	0	1.32523	1	0.540905	0
Liver	106608616	transcript	pgc-1a.1	peroxisome proliferator-activated receptor gamma, coactivator 1 alpha, transcript variant X4	Mitochondrial hemeotasis	0.635077	0	0.922789	1	0.306549	0	0.594045	0	0.283709	0	-0.330593	0	-0.0442178	0	-0.614902	0	-0.327258	0	0.286046	0
Liver	106567822	mRNA	ucp2.4	mitochondrial uncoupling protein 2	Mitochondrial hemeotasis	-0.340214	0	-0.773586	0	-0.64515	0	-0.905116	1	-0.433927	0	-0.303462	0	-0.564735	0	0.128774	0	-0.128335	0	-0.261083	0
Liver	106577374	mRNA	bnip3.3	BCL2/adenovirus E1B 19 kDa protein-interacting protein 3, transcript variant X3	Mitochondrial hemeotasis	-0.568556	0	-0.837038	1	-0.142945	0	-0.300736	0	-0.271977	0	0.424651	0	0.266843	0	0.696271	0	0.54009	0	-0.158639	0
Liver	106585557	mRNA	bnip3l.3	BCL2/adenovirus E1B 19 kDa protein-interacting protein 3-like, transcript variant X1	Mitochondrial hemeotasis	-0.33253	0	-0.335696	0	0.160707	0	0.405345	0	-0.00717219	0	0.492093	0	0.736931	1	0.497829	0	0.747787	0	0.245219	0
Liver	106604810	mRNA	nox1	NADPH oxidase 1	NADPH oxidase family	0.192073	0	0.374709	0	0.753672	0	1.05465	1	0.177961	0	0.560411	0	0.860167	1	0.37686	0	0.67883	0	0.297301	0
Liver	106574506	mRNA	keap1a	kelch-like ECH-associated protein 1a, transcript variant X2	Redox transcriptional factor	-0.681985	1	-1.13984	1	-0.870174	1	-0.687139	1	-0.461408	0	-0.189646	0	-0.00791852	0	0.27259	0	0.455718	0	0.181119	0
Liver	106601178	mRNA	ikba.3	NF-kappa-B inhibitor alpha	Redox transcriptional factor	-0.637973	0	-1.11529	1	-1.01483	1	-0.641654	0	-0.481944	0	-0.37908	0	-0.00463285	0	0.101906	0	0.478071	0	0.372018	0
Liver	106607598	mRNA	ikba.4	NF-kappa-B inhibitor alpha	Redox transcriptional factor	0.557783	0	0.20306	0	0.598743	0	1.46729	1	-0.357882	0	0.0409683	0	0.90693	0	0.399069	0	1.26486	1	0.864737	0
Liver	106590064	mRNA	keap1b.1	kelch-like ECH-associated protein 1B, transcript variant X2	Redox transcriptional factor	-0.533441	0	-0.246565	0	-0.159835	0	0.178045	0	0.281768	0	0.371668	0	0.708557	1	0.0893628	0	0.42778	0	0.335409	0
Liver	106577543	transcript	nf-kb p65.2	transcription factor p65-like	Redox transcriptional factor	-0.164729	0	-0.93073	1	-0.581593	0	-0.452543	0	-0.768506	0	-0.416309	0	-0.289508	0	0.351294	0	0.481191	0	0.125773	0
Liver	100195402	mRNA	txnip.1	thioredoxin interacting protein	Thiol oxidoreductase	-1.6424	1	-1.13303	1	-1.51405	1	-1.97408	1	0.506109	0	0.128025	0	-0.653337	0	-0.377136	0	-1.13201	0	0.414964	0
Liver	106570200	mRNA	txnip.2	thioredoxin-interacting protein	Thiol oxidoreductase	-1.33225	1	-1.80098	1	-1.31301	1	-1.6508	1	-0.472403	0	0.0179455	0	-0.318387	0	0.492494	0	0.155007	0	-0.341034	0
Liver	106560303	mRNA	glrx2	glutaredoxin 2, transcript variant X3	Thiol oxidoreductase	0.170279	0	0.144485	0	-0.543899	0	-0.65856	0	-0.0282967	0	-0.715223	0	-0.830944	1	-0.685486	0	-0.79973	1	-0.116126	0
Liver	106603063	mRNA	prdx4.1	peroxiredoxin-4	Thiol oxidoreductase	-0.257222	0	0.22896	0	0.55189	0	0.383664	0	0.482731	0	0.807815	1	0.638581	1	0.324073	0	0.157641	0	-0.168885	0
Liver	106577817	mRNA	txn.3	thioredoxin	Thiol oxidoreductase	0.96086	0	0.929494	0	-0.0168899	0	-0.273493	0	-0.0364872	0	-0.982307	0	-1.2392	1	-0.946851	0	-1.19979	0	-0.256252	0
Liver	106579279	transcript	prdxl2a.2	peroxiredoxin-like 2A	Thiol oxidoreductase	-1.32878	0	-2.07392	1	-2.37365	0	-1.3166	0	-0.754599	0	-1.04643	NA	0.0243019	NA	-0.285423	NA	0.800195	NA	1.08102	0
Liver	106582827	mRNA	prdxl2b	peroxiredoxin like 2B	Thiol oxidoreductase	0.296427	0	-0.0568809	0	-0.0590355	0	-0.536033	0	-0.356936	0	-0.355576	0	-0.835143	1	0.00186159	0	-0.470036	0	-0.48185	0
Muscle	106569257	mRNA	sepp2	selenoprotein P2	Antioxidant	-0.588842	0	-2.34855	1	-1.59564	1	0.836918	0	-1.7583	1	-1.00258	0	1.4326	0	0.754658	0	3.1819	1	2.44141	1
Muscle	100136484	mRNA	gstp.3	glutathione S-transferase P	Antioxidant	0.59343	0	2.20661	1	1.53862	1	1.96388	1	1.61724	1	0.953431	0	1.37607	1	-0.6668	0	-0.243059	0	0.420321	0
Muscle	106583190	transcript	gpx2l.2	glutathione peroxidase 2-like, transcript variant X2	Antioxidant	0.0591843	0	1.60007	1	0.919168	0	1.83146	1	1.54586	0	0.86938	0	1.77712	1	-0.67998	0	0.229253	0	0.905099	0
Muscle	106612297	mRNA	gpx3	glutathione peroxidase 3	Antioxidant	-1.12337	0	-1.80192	0	-1.1309	0	1.49563	0	-0.675256	0	-0.0043038	0	2.62594	1	0.673803	0	3.30329	1	2.62442	1
Muscle	106564824	mRNA	cat.1	catalase	Antioxidant	-0.416196	0	-1.74679	1	-1.04793	0	0.346175	0	-1.33018	1	-0.627251	0	0.767443	0	0.702131	0	1.37245	1	0.700481	0
Muscle	106590030	mRNA	ho.1	heme oxygenase	Antioxidant	-0.959598	0	0.453967	0	0.962024	0	0.743294	0	1.4114	0	1.9243	1	1.70824	0	0.507774	0	0.294042	0	-0.222843	0
Muscle	100196309	mRNA	mt	metallothionein	Antioxidant	-0.636689	0	-0.179962	0	0.0404719	0	0.317299	0	0.460036	0	0.682589	0	0.958097	1	0.2206	0	0.49547	0	0.274989	0
Muscle	106578379	mRNA	msrb2.3	methionine-R-sulfoxide reductase B2, mitochondrial	Antioxidant	-0.383284	NA	-1.96979	0	-0.796351	0	1.20741	0	-1.58576	0	-0.407914	0	1.59542	0	1.16347	NA	3.18103	1	2.00509	0
Muscle	106562200	mRNA	aqp9	aquaporin-9	Aquaporin	-1.36958	0	-5.0633	1	-3.724	1	-0.603142	0	-3.69242	0	-2.3346	NA	0.763552	0	1.37985	NA	4.45334	1	3.10146	0
Muscle	106576873	mRNA	pao	polyamine oxidase	Flavin-containing oxidases	0.128242	0	0.612518	0	0.740326	0	0.876635	1	0.486624	0	0.616796	0	0.753851	1	0.127947	0	0.266773	0	0.13644	0
Muscle	106565287	mRNA	maoa	probable flavin-containing monoamine oxidase A, transcript variant X8	Flavin-containing oxidases	0.763937	NA	0.61542	0	0.559863	0	1.69555	1	-0.150689	0	-0.196945	0	0.924248	0	-0.0507593	0	1.07251	0	1.12902	0
Muscle	100196780	mRNA	gclc.2	glutamate-cysteine ligase, catalytic subunit, transcript variant X2	GSH synthesis/recycling	0.619628	0	1.20553	1	0.530869	0	0.53031	0	0.587629	0	-0.0836543	0	-0.0834799	0	-0.673985	0	-0.672074	1	-0.000971727	0
Muscle	106584335	mRNA	gclrl	glutamate--cysteine ligase regulatory subunit-like	GSH synthesis/recycling	0.52817	0	1.06649	1	0.51135	0	0.625312	1	0.540451	0	-0.0108006	0	0.103301	0	-0.55355	0	-0.439476	0	0.111273	0
Muscle	106612605	mRNA	gclc.1	glutamate--cysteine ligase catalytic subunit, transcript variant X1	GSH synthesis/recycling	0.346548	0	0.510937	0	0.790154	0	0.796159	1	0.164363	0	0.447199	0	0.458475	0	0.280489	0	0.28979	0	0.00868625	0
Muscle	106572074	mRNA	gss	glutathione synthetase	GSH synthesis/recycling	0.369737	0	0.703489	1	0.234286	0	0.435298	0	0.334802	0	-0.130615	0	0.0699254	0	-0.46806	0	-0.26474	0	0.200094	0
Muscle	106608616	transcript	pgc-1a.1	peroxisome proliferator-activated receptor gamma, coactivator 1 alpha, transcript variant X4	Mitochondrial hemeotasis	0.819437	0	-1.58516	1	-1.85576	1	-1.48735	1	-2.40013	1	-2.67548	1	-2.30469	1	-0.278477	0	0.0943191	0	0.370148	0
Muscle	106581201	mRNA	ucp2.2	mitochondrial uncoupling protein 2, transcript variant X2	Mitochondrial hemeotasis	-0.777348	1	-1.01534	1	-1.4903	1	-1.5319	1	-0.236839	0	-0.707928	1	-0.749242	1	-0.473934	0	-0.513131	0	-0.0429456	0
Muscle	123742421	mRNA	ucp2l	mitochondrial uncoupling protein 2-like	Mitochondrial hemeotasis	-1.06877	NA	-4.04381	1	-3.03899	1	-0.0361721	0	-2.94906	0	-1.95539	NA	1.03782	0	0.982858	NA	4.00618	1	3.00102	0
Muscle	106577610	mRNA	pgc-1a.2	peroxisome proliferator-activated receptor gamma coactivator 1-alpha	Mitochondrial hemeotasis	2.82403	0	0.217341	0	2.15196	1	1.19691	0	-2.59177	0	0.703684	0	-1.60044	0	1.93213	1	0.986125	0	-0.949403	0
Muscle	106603347	mRNA	ucp2.3	mitochondrial uncoupling protein 2	Mitochondrial hemeotasis	-0.252099	0	-1.11376	1	-0.511301	0	-0.901026	1	-0.8633	0	-0.25593	0	-0.645851	0	0.605057	0	0.21733	0	-0.390969	0
Muscle	106562007	mRNA	bnip3.4	uncharacterized protein LOC402792 homolog	Mitochondrial hemeotasis	-1.7283	1	-1.62877	1	-1.08335	0	-0.843746	0	0.11425	0	0.651667	0	0.891041	0	0.538874	0	0.788634	0	0.239134	0
Muscle	106609771	mRNA	nrf1.1	nuclear respiratory factor 1, transcript variant X1	Mitochondrial hemeotasis	-0.887406	1	-0.393637	0	-0.620606	0	-0.506749	0	0.493847	0	0.271404	0	0.385849	0	-0.224842	0	-0.111455	0	0.111788	0
Muscle	106611315	mRNA	foxo3l.2	forkhead box protein O3-like, transcript variant X3	Mitochondrial hemeotasis	0.331802	0	-0.170547	0	-0.499762	0	-0.532093	0	-0.500671	0	-0.825394	0	-0.859785	1	-0.327933	0	-0.357969	0	-0.0335604	0
Muscle	100286405	mRNA	ncf4	neutrophil cytosolic factor 4	NADPH oxidase family	0.187845	NA	-0.152778	0	1.06879	0	1.73873	1	-0.346585	0	0.89025	0	1.5545	0	1.21713	0	1.89212	1	0.669968	0
Muscle	106562274	mRNA	cyba	cytochrome b-245 light chain	NADPH oxidase family	-0.478993	0	0.508958	0	0.54095	0	1.12966	1	0.99104	0	1.02711	0	1.61108	1	0.0336756	0	0.622346	0	0.590182	0
Muscle	106581414	mRNA	nox4	NADPH oxidase 4, transcript variant X2	NADPH oxidase family	0.740976	1	0.641876	0	0.6567	0	0.463952	0	-0.101611	0	-0.0813484	0	-0.271244	0	0.0170349	0	-0.173434	0	-0.193149	0
Muscle	100270811	mRNA	ncf2.1	neutrophil cytosolic factor 2	NADPH oxidase family	1.42031	NA	1.15118	0	1.52006	0	2.10255	1	-0.269728	0	0.10517	0	0.686964	0	0.370296	NA	0.954663	0	0.580049	0
Muscle	100270807	mRNA	cybb	cytochrome b-245, beta polypeptide	NADPH oxidase family	-0.716495	0	-0.0343665	0	0.879616	0	1.01182	0	0.688278	0	1.60607	0	1.73429	1	0.914982	0	1.04802	0	0.130753	0
Muscle	106575674	mRNA	cybbl.2	cytochrome b-245 heavy chain-like	NADPH oxidase family	-0.123092	NA	0.490071	0	0.71527	0	1.698	0	0.619157	0	0.852196	0	1.83363	1	0.225551	NA	1.21462	0	0.989195	0
Muscle	106586247	mRNA	nrf2.2	nfe2 like bZIP transcription factor 2a	Redox transcriptional factor	0.757095	1	0.929986	1	0.733915	1	0.588499	1	0.173541	0	-0.0181553	0	-0.162913	0	-0.194812	0	-0.337593	0	-0.145801	0
Muscle	106574506	mRNA	keap1a	kelch-like ECH-associated protein 1a, transcript variant X2	Redox transcriptional factor	1.48024	1	2.23566	1	1.21361	1	1.6034	1	0.753122	0	-0.258826	0	0.129782	0	-1.01841	0	-0.624726	0	0.386187	0
Muscle	106590064	mRNA	keap1b.1	kelch-like ECH-associated protein 1B, transcript variant X2	Redox transcriptional factor	0.830711	1	1.3446	1	0.353958	0	0.580915	1	0.514112	0	-0.471864	0	-0.243726	0	-0.989832	1	-0.759243	0	0.225811	0
Muscle	100194778	mRNA	nrf2.1	Nuclear factor erythroid 2-related factor 2	Redox transcriptional factor	0.625458	1	0.817343	1	0.377248	0	0.299433	0	0.193526	0	-0.244095	0	-0.321177	0	-0.440823	0	-0.515776	0	-0.0788565	0
Muscle	106564503	mRNA	keap1b.2	kelch-like ECH-associated protein 1B, transcript variant X2	Redox transcriptional factor	0.572609	0	1.09752	1	0.208986	0	0.485746	0	0.525992	0	-0.358203	0	-0.0805549	0	-0.887659	1	-0.608166	0	0.275429	0
Muscle	106611175	mRNA	ikbab	nuclear factor of kappa light polypeptide gene enhancer in B-cells inhibitor, alpha b	Redox transcriptional factor	0.391492	0	-0.242765	0	-0.487227	0	-0.230283	0	-0.632559	0	-0.873339	1	-0.617111	1	-0.243769	0	0.0139866	0	0.255475	0
Muscle	106607598	mRNA	ikba.4	NF-kappa-B inhibitor alpha	Redox transcriptional factor	0.555947	0	0.651088	0	0.496666	0	1.13928	1	0.100497	0	-0.0552988	0	0.585302	0	-0.157051	0	0.491775	0	0.640048	0
Muscle	100194723	mRNA	prdx3.2	thioredoxin-dependent peroxide reductase, mitochondrial	Thiol oxidoreductase	-0.0832102	0	-1.29891	1	-0.890456	1	-1.10648	1	-1.21458	1	-0.803183	0	-1.01997	1	0.40932	0	0.191967	0	-0.219662	0
Muscle	106585093	mRNA	txnrd2	thioredoxin reductase 2, tandem duplicate 2	Thiol oxidoreductase	0.111358	0	-0.41219	0	-0.633374	1	-0.61312	1	-0.520872	0	-0.739607	1	-0.719594	1	-0.222353	0	-0.199522	0	0.0193611	0
Muscle	106577817	mRNA	txn.3	thioredoxin	Thiol oxidoreductase	0.368983	0	1.22919	0	1.05773	1	1.63031	1	0.857598	0	0.69384	0	1.26365	1	-0.169743	0	0.402457	0	0.568731	0
Muscle	106605448	mRNA	txnipl.1	thioredoxin-interacting protein-like	Thiol oxidoreductase	0.644076	0	1.19461	1	0.830041	1	0.773042	1	0.552248	0	0.191625	0	0.13363	0	-0.363159	0	-0.419248	0	-0.0594386	0
Muscle	106579279	transcript	prdxl2a.2	peroxiredoxin-like 2A	Thiol oxidoreductase	-0.0793765	0	0.953432	0	0.49965	0	1.37826	1	1.0322	0	0.585078	0	1.45934	1	-0.449979	0	0.425079	0	0.873184	0
Muscle	106563587	mRNA	prdx4.2	peroxiredoxin-4	Thiol oxidoreductase	0.480062	0	0.943254	1	0.61276	0	0.684628	1	0.467095	0	0.140455	0	0.208894	0	-0.328604	0	-0.258095	0	0.0692083	0
Muscle	100195402	mRNA	txnip.1	thioredoxin interacting protein	Thiol oxidoreductase	-0.696751	0	-0.918917	1	-0.388086	0	-0.536307	0	-0.223383	0	0.311922	0	0.162641	0	0.531766	0	0.385174	0	-0.151132	0
Brain	106612297	mRNA	gpx3	glutathione peroxidase 3	Antioxidant	0.153604	0	-0.359929	0	-1.27547	1	-1.53909	1	-0.516022	0	-1.43286	1	-1.69888	1	-0.914651	0	-1.17493	1	-0.256555	0
Brain	100194734	mRNA	gpx4	phospholipid hydroperoxide glutathione peroxidase	Antioxidant	0.188608	0	-0.143322	0	-0.67861	1	-0.829845	1	-0.334201	0	-0.870868	1	-1.02415	1	-0.534463	0	-0.682302	1	-0.14454	0
Brain	106589567	mRNA	msrb1b	methionine sulfoxide reductase B1b	Antioxidant	0.272703	0	-0.0751224	0	-0.580678	1	-0.794557	1	-0.348979	0	-0.85689	1	-1.07176	1	-0.50505	0	-0.716169	1	-0.207257	0
Brain	100136454	mRNA	sod1	superoxide dismutase 1, soluble	Antioxidant	0.152799	0	-0.0746473	0	-0.428045	1	-0.5142	1	-0.229533	0	-0.584475	1	-0.672775	1	-0.352769	0	-0.436238	0	-0.0799391	0
Brain	106604042	mRNA	sod1l	superoxide dismutase 1, soluble	Antioxidant	0.21496	0	-0.128338	0	-0.451162	1	-0.480763	1	-0.344848	0	-0.670056	1	-0.701568	1	-0.322428	0	-0.350111	0	-0.0215929	0
Brain	106573579	mRNA	gpx4a	glutathione peroxidase 4a, transcript variant X2	Antioxidant	0.0772407	0	-0.238748	0	-0.565233	1	-0.663576	1	-0.317798	0	-0.645499	1	-0.745956	1	-0.325654	0	-0.420906	0	-0.0921373	0
Brain	100136581	mRNA	mt2	metallothionein 2	Antioxidant	0.163371	0	-0.363415	0	-0.953993	1	-1.02261	1	-0.528564	0	-1.12076	1	-1.19108	1	-0.589888	0	-0.655958	0	-0.061732	0
Brain	106571446	mRNA	msrb2.2	mitochondrial peptide methionine sulfoxide reductase	Antioxidant	0.0532197	0	-0.363755	0	-0.614004	1	-0.795956	1	-0.418518	0	-0.670562	1	-0.854761	1	-0.249517	0	-0.428608	0	-0.175239	0
Brain	106571763	mRNA	sod2	superoxide dismutase 2, mitochondrial	Antioxidant	0.0740216	0	-0.116335	0	-0.368261	0	-0.395071	1	-0.191836	0	-0.44565	1	-0.474107	1	-0.251545	0	-0.275443	0	-0.0206786	0
Brain	106565574	transcript	gpx2l.1	glutathione peroxidase 2-like	Antioxidant	0.337262	0	-0.0284114	0	-0.562786	0	-0.731965	1	-0.36669	0	-0.902354	1	-1.07263	1	-0.53376	0	-0.700033	0	-0.162459	0
Brain	106583190	transcript	gpx2l.2	glutathione peroxidase 2-like, transcript variant X2	Antioxidant	0.346899	0	0.0167152	0	-0.515776	0	-0.661452	1	-0.332101	0	-0.865975	1	-1.01346	1	-0.531361	0	-0.673769	0	-0.13896	0
Brain	106604151	transcript	gpx3l	glutathione peroxidase 3-like	Antioxidant	0.275807	0	-0.161704	0	-0.769854	0	-0.890343	1	-0.439058	0	-1.04835	1	-1.17099	1	-0.605696	0	-0.72354	0	-0.115341	0
Brain	106611535	mRNA	gstp.1	glutathione S-transferase P, transcript variant X1	Antioxidant	0.178454	0	-0.167297	0	-0.476248	0	-0.618463	1	-0.3478	0	-0.657736	1	-0.801779	1	-0.307783	0	-0.447035	0	-0.136112	0
Brain	106566059	mRNA	gpx1a	glutathione peroxidase 1a	Antioxidant	0.404403	0	0.189764	0	-0.242042	0	-0.390168	0	-0.215177	0	-0.64972	1	-0.80102	1	-0.431373	0	-0.576513	0	-0.142057	0
Brain	106585199	mRNA	sepp	selenoprotein P, transcript variant X3	Antioxidant	0.330673	0	-0.210002	0	-0.342451	0	-0.332777	0	-0.542123	0	-0.675572	1	-0.668006	1	-0.131812	0	-0.119025	0	0.0166031	0
Brain	100136484	mRNA	gstp.3	glutathione S-transferase P	Antioxidant	0.201034	0	-0.0374467	0	-0.513639	0	-0.475427	0	-0.24059	0	-0.717741	1	-0.681345	1	-0.475408	0	-0.433892	0	0.044463	0
Brain	100196309	mRNA	mt	metallothionein	Antioxidant	0.446045	0	0.0870924	0	-0.521082	0	-0.596432	0	-0.358017	0	-0.970189	1	-1.04829	1	-0.607257	0	-0.683779	0	-0.0711415	0
Brain	106606701	mRNA	msrb1a	methionine-R-sulfoxide reductase B1-A	Antioxidant	0.217432	0	0.0792817	0	-0.339999	0	-0.337394	0	-0.13925	0	-0.559363	1	-0.556998	1	-0.418572	0	-0.412442	0	0.00923597	0
Brain	106578379	mRNA	msrb2.3	methionine-R-sulfoxide reductase B2, mitochondrial	Antioxidant	0.227849	0	-0.0679546	0	-0.463453	0	-0.48111	0	-0.29695	0	-0.694342	1	-0.713476	1	-0.39542	0	-0.410621	0	-0.0101622	0
Brain	106577309	mRNA	gpx6l.1	glutathione peroxidase 6-like	Antioxidant	0.533637	0	-0.183735	0	-0.412512	0	-1.57952	0	-0.708763	0	-0.955894	0	-2.11595	1	-0.233142	0	-1.38716	0	-1.15975	0
Brain	100195865	mRNA	msra	methionine sulfoxide reductase A	Antioxidant	0.166284	0	-0.0867072	0	-0.297101	0	-0.376951	0	-0.255726	0	-0.468461	0	-0.548912	1	-0.209801	0	-0.286234	0	-0.0741001	0
Brain	106590537	mRNA	msrb2.1	peptide methionine sulfoxide reductase MsrB, transcript variant X1	Antioxidant	0.567092	0	0.644281	0	1.29541	0	1.34276	1	0.0753616	0	0.722265	0	0.765973	0	0.64349	0	0.689567	0	0.0560835	0
Brain	106562200	mRNA	aqp9	aquaporin-9	Aquaporin	0.522405	0	-0.0281047	0	-0.250959	0	-1.05868	0	-0.555547	0	-0.79197	0	-1.58429	1	-0.232666	0	-1.02618	0	-0.807052	0
Brain	100380821	mRNA	gclr	Glutamate--cysteine ligase regulatory subunit	GSH synthesis/recycling	0.108656	0	-0.230948	0	-0.512843	1	-0.580321	1	-0.341751	0	-0.625147	1	-0.694833	1	-0.281503	0	-0.346152	0	-0.0608548	0
Brain	106584335	mRNA	gclrl	glutamate--cysteine ligase regulatory subunit-like	GSH synthesis/recycling	0.348884	0	0.254758	0	-0.129714	0	-0.113694	0	-0.0943316	0	-0.482923	1	-0.46742	1	-0.385918	0	-0.366413	0	0.0233642	0
Brain	100196780	mRNA	gclc.2	glutamate-cysteine ligase, catalytic subunit, transcript variant X2	GSH synthesis/recycling	0.0594871	0	-0.0620392	0	-0.229477	0	-0.333069	0	-0.122402	0	-0.292626	0	-0.397659	1	-0.168007	0	-0.268219	0	-0.0970168	0
Brain	106572550	mRNA	pink	PTEN induced kinase 1	Mitochondrial hemeotasis	0.0604192	0	-0.263975	0	-0.476689	1	-0.590631	1	-0.326712	0	-0.540613	1	-0.656593	1	-0.211842	0	-0.322413	0	-0.108332	0
Brain	106567822	mRNA	ucp2.4	mitochondrial uncoupling protein 2	Mitochondrial hemeotasis	0.208711	0	-0.184423	0	-0.364947	0	-0.30322	0	-0.393544	0	-0.57694	1	-0.517344	1	-0.182945	0	-0.116285	0	0.0677164	0
Brain	106577024	mRNA	bnip3.1	BCL2/adenovirus E1B 19 kDa protein-interacting protein 3	Mitochondrial hemeotasis	0.201857	0	-0.0347795	0	-0.372634	0	-0.373695	0	-0.241236	0	-0.579552	1	-0.581503	1	-0.336237	0	-0.333293	0	0.00606776	0
Brain	100196650	transcript	bnip3l.2	BCL2/adenovirus E1B interacting protein 3-like, transcript variant X1	Mitochondrial hemeotasis	0.0923228	0	-0.127289	0	-0.262156	0	-0.34877	0	-0.222367	0	-0.35815	0	-0.447924	1	-0.133919	0	-0.217693	0	-0.0811371	0
Brain	106601178	mRNA	ikba.3	NF-kappa-B inhibitor alpha	Redox transcriptional factor	-0.314348	0	-0.734619	1	-0.810154	1	-0.847198	1	-0.421508	0	-0.498407	1	-0.536212	1	-0.0750556	0	-0.109052	0	-0.0318562	0
Brain	106611175	mRNA	ikbab	nuclear factor of kappa light polypeptide gene enhancer in B-cells inhibitor, alpha b	Redox transcriptional factor	-0.689837	1	-1.06096	1	-1.1646	1	-1.00591	1	-0.372553	0	-0.477768	0	-0.320397	0	-0.103708	0	0.0578131	0	0.164445	0
Brain	106560303	mRNA	glrx2	glutaredoxin 2, transcript variant X3	Thiol oxidoreductase	0.263547	0	-0.271933	0	-0.749916	1	-1.09018	1	-0.5367	0	-1.01678	1	-1.36062	1	-0.476706	0	-0.817117	1	-0.333656	0
Brain	100196357	mRNA	prdx1.1	Peroxiredoxin, transcript variant X1	Thiol oxidoreductase	0.152944	0	-0.0810543	0	-0.84726	1	-0.962372	1	-0.235508	0	-1.00263	1	-1.11957	1	-0.765067	0	-0.87686	1	-0.108716	0
Brain	106603145	mRNA	prdx5.1	peroxiredoxin-5, mitochondrial	Thiol oxidoreductase	0.113571	0	-0.323636	0	-0.885016	1	-1.02912	1	-0.438865	0	-1.00171	1	-1.14763	1	-0.56091	0	-0.702189	1	-0.137558	0
Brain	106570228	mRNA	txnl4a.2	thioredoxin-like protein 4A, transcript variant X1	Thiol oxidoreductase	0.130549	0	-0.314761	0	-0.625804	1	-0.766747	1	-0.44694	0	-0.759949	1	-0.903766	1	-0.309909	0	-0.44795	0	-0.134041	0
Brain	106565191	mRNA	glrx1.2	glutaredoxin (thioltransferase)	Thiol oxidoreductase	0.070558	0	-0.346753	0	-0.650968	1	-0.749378	1	-0.419722	0	-0.725157	1	-0.825701	1	-0.303514	0	-0.398809	0	-0.091501	0
Brain	106564567	mRNA	prdx1.3	peroxiredoxin-1	Thiol oxidoreductase	0.0965576	0	-0.210876	0	-0.602598	1	-0.695391	1	-0.309711	0	-0.70247	1	-0.796774	1	-0.390676	0	-0.480536	0	-0.0862851	0
Brain	106579279	transcript	prdxl2a.2	peroxiredoxin-like 2A	Thiol oxidoreductase	0.186056	0	-0.0694877	0	-0.584243	1	-0.635131	1	-0.255707	0	-0.771331	1	-0.825057	1	-0.514804	0	-0.564609	0	-0.0470644	0
Brain	100194723	mRNA	prdx3.2	thioredoxin-dependent peroxide reductase, mitochondrial	Thiol oxidoreductase	0.0306165	0	-0.362793	0	-0.732518	1	-0.856441	1	-0.394695	0	-0.766721	1	-0.892274	1	-0.368936	0	-0.490084	0	-0.117246	0
Brain	106569414	mRNA	prdx6.2	peroxiredoxin-6	Thiol oxidoreductase	0.160797	0	-0.361809	0	-0.862258	1	-0.832212	1	-0.524958	0	-1.02714	1	-0.999229	1	-0.499576	0	-0.466371	0	0.0360711	0
Brain	106613558	mRNA	prdxl2a.1	peroxiredoxin-like 2A	Thiol oxidoreductase	2.39027	0	0.90075	0	-1.35327	0	-1.50153	1	-1.50601	0	-3.78046	1	-3.95259	1	-2.27387	0	-2.43456	0	-0.146137	0
Brain	106604727	mRNA	prdx3.1	thioredoxin-dependent peroxide reductase, mitochondrial	Thiol oxidoreductase	0.291131	0	-0.0351105	0	-0.497747	0	-0.580055	1	-0.328474	0	-0.792561	1	-0.877556	1	-0.46199	0	-0.54176	0	-0.0756438	0
Brain	106563481	mRNA	prdx5.2	peroxiredoxin-5, mitochondrial, transcript variant X2	Thiol oxidoreductase	0.106405	0	-0.170611	0	-0.452643	0	-0.581472	1	-0.279056	0	-0.562511	1	-0.693684	1	-0.281319	0	-0.40696	0	-0.122165	0
Brain	106577817	mRNA	txn.3	thioredoxin	Thiol oxidoreductase	0.306238	0	-0.152313	0	-0.423617	0	-0.443731	0	-0.459304	0	-0.732898	1	-0.754141	1	-0.270713	0	-0.289143	0	-0.0132548	0
Brain	106580613	mRNA	prdxl2c	peroxiredoxin like 2C	Thiol oxidoreductase	0.245399	0	-0.0139272	0	-0.398061	0	-0.566063	0	-0.263284	0	-0.646901	1	-0.816295	1	-0.384657	0	-0.549211	0	-0.162202	0
Brain	106608859	mRNA	txn.2	thioredoxin	Thiol oxidoreductase	0.191702	0	0.0497161	0	-0.236405	0	-0.312073	0	-0.143889	0	-0.431468	0	-0.509411	1	-0.285666	0	-0.358685	0	-0.0693797	0
Brain	100195698	mRNA	txnl4b	thioredoxin-like 4B	Thiol oxidoreductase	0.129574	0	-0.0961694	0	-0.28629	0	-0.434365	0	-0.228746	0	-0.419782	0	-0.572037	1	-0.18867	0	-0.333175	0	-0.144894	0
Brain	106567196	mRNA	srxn1	sulfiredoxin 1 homolog (S. cerevisiae)	Thiol oxidoreductase	0.319298	0	-0.0682395	0	-0.0504564	0	-0.518557	0	-0.391757	0	-0.376322	0	-0.844285	1	0.0210831	0	-0.447288	0	-0.461608	0
Brain	100195794	mRNA	prdx1.2	peroxiredoxin 1	Thiol oxidoreductase	0.0725106	0	-0.092463	0	-0.279276	0	-0.365534	0	-0.167152	0	-0.355357	0	-0.443689	1	-0.186121	0	-0.269789	0	-0.0797159	0
Brain	106600402	mRNA	prdx1.4	peroxiredoxin-1	Thiol oxidoreductase	0.23291	0	-0.136574	0	-0.23095	0	-0.445604	0	-0.371881	0	-0.466389	0	-0.683239	1	-0.0932151	0	-0.304743	0	-0.207868	0
Brain	106582827	mRNA	prdxl2b	peroxiredoxin like 2B	Thiol oxidoreductase	0.230098	0	-0.0675275	0	-0.301118	0	-0.391472	0	-0.299462	0	-0.53308	0	-0.628141	1	-0.233388	0	-0.321047	0	-0.0859337	0

## Sheet: GH-IGF-I signalling
Tissue	NCBI_gene_id	type	Gene_symbol2	Gene_name	gene_group	lfc_apr_mar	sig_apr_mar	lfc_jun_mar	sig_jun_mar	lfc_aug_mar	sig_aug_mar	lfc_sep_mar	sig_sep_mar	lfc_jun_apr	sig_jun_apr	lfc_aug_apr	sig_aug_apr	lfc_sep_apr	sig_sep_apr	lfc_aug_jun	sig_aug_jun	lfc_sep_jun	sig_sep_jun	lfc_sep_aug	sig_sep_aug	Column1
Liver	106585200	mRNA	ghra	growth hormone receptor a	GH	-0.634685	0	-0.712522	1	-0.355617	0	-0.260171	0	-0.0816529	0	0.277562	0	0.371608	0	0.358667	0	0.455147	0	0.0945252	0	1
Liver	100136463	mRNA	ghr2	growth hormone receptor isoform 2 precursor	GH	-0.322491	0	-0.712392	1	-0.426054	0	-0.466403	0	-0.39364	0	-0.105898	0	-0.145572	0	0.28746	0	0.248444	0	-0.0410176	0	1
Liver	106592162	mRNA	igf1r.1	insulin-like growth factor 1 receptor	GH	-0.609682	0	-0.0111266	0	0.0181802	0	1.10223	0	0.589926	0	0.625273	0	1.70237	1	0.0322025	0	1.11182	0	1.0813	0	1
Liver	101448061	mRNA	igfbp-6b2	insulin-like growth factor binding protein 6 paralog B2, transcript variant X1	GH	0.135823	0	1.39155	0	1.48369	0	1.53182	0	1.25063	0	1.34452	0	1.39009	1	0.090301	0	0.147786	0	0.0471785	0	1
Liver	101448057	mRNA	igfbp1a	insulin-like growth factor binding protein 1a	GH	-1.27205	0	-2.47325	1	-2.10556	1	-3.04717	1	-1.20478	0	-0.832736	0	-1.77794	0	0.37259	0	-0.570369	0	-0.944072	0	3
Liver	100136442	mRNA	ghrb	growth hormone receptor b, transcript variant X5	GH	-0.328977	0	-1.69162	1	-1.08626	1	-1.88796	1	-1.36605	0	-0.760356	0	-1.55905	1	0.60466	0	-0.193296	0	-0.801945	0	4
Liver	100136550	mRNA	igf2b	insulin-like growth factor 2b	GH	-0.676013	1	-1.32707	1	-0.851311	1	-1.10511	1	-0.653877	0	-0.176877	0	-0.430541	0	0.476916	0	0.223427	0	-0.254762	0	4
Liver	100136518	mRNA	igfbp1b1	IGF binding protein 1	GH	-0.427662	0	-0.430879	0	-1.18546	1	-1.92049	1	-0.0060977	0	-0.760072	0	-1.49337	1	-0.755771	0	-1.48575	1	-0.733611	0	4
Liver	101448065	mRNA	igfbp1b2	insulin-like growth factor binding protein 1 paralog B2	GH	0.399724	0	-1.96363	0	-4.5106	1	-7.06857	1	-2.36703	0	-4.91424	1	-7.46748	1	-2.55006	0	-5.09941	1	-2.55231	0	5
Liver	106602901	mRNA	tp53.1	tumor protein p53, transcript variant X1	Cell cycle and proliferation	0.379925	0	0.69187	1	0.323657	0	0.328025	0	0.30864	0	-0.0553331	0	-0.0511216	0	-0.364646	0	-0.357427	0	0.00249945	0	1
Liver	106566901	mRNA	e2f1	E2F transcription factor 1	Cell cycle and proliferation	0.477596	0	1.43125	1	0.899325	0	0.822333	0	0.941989	0	0.418464	0	0.338743	0	-0.528826	0	-0.600874	0	-0.0776361	0	1
Liver	106605376	mRNA	ccne2.1	cyclin E2, transcript variant X2	Cell cycle and proliferation	1.09857	0	1.90012	1	1.12263	0	0.936476	0	0.784268	0	0.0162318	0	-0.17272	0	-0.777153	0	-0.956565	0	-0.184179	0	1
Liver	106577554	mRNA	tp53l	cellular tumor antigen p53-like	Cell cycle and proliferation	1.30587	1	0.652568	0	0.12727	0	0.460289	0	-0.656513	0	-1.18052	1	-0.845383	0	-0.525213	0	-0.186611	0	0.332557	0	2
Liver	106565657	mRNA	cdkn1a	cyclin-dependent kinase inhibitor 1A, transcript variant X2	Cell cycle and proliferation	1.6339	0	2.50704	1	1.88411	1	1.94868	0	0.859858	0	0.223701	0	0.303055	0	-0.63757	0	-0.558531	0	0.06582	0	2
Liver	106585071	mRNA	pcna.2	proliferating cell nuclear antigen	Cell cycle and proliferation	0.66473	0	1.17758	1	0.763329	0	0.192902	0	0.508847	0	0.0988469	0	-0.474053	0	-0.412071	0	-0.981169	1	-0.572746	0	2
Liver	100195405	mRNA	ccne2.2	cyclin E2, transcript variant X1	Cell cycle and proliferation	1.36986	0	2.29797	1	1.48889	0	0.976609	0	0.905887	0	0.108749	0	-0.403994	0	-0.811418	0	-1.30238	1	-0.502292	0	2
Liver	100196712	mRNA	cdk2	cyclin-dependent kinase 2	Cell cycle and proliferation	0.676535	0	1.22394	1	0.66896	0	0.195793	0	0.537859	0	-0.0111453	0	-0.48494	0	-0.55359	0	-1.0247	1	-0.475576	0	2
Liver	106584280	mRNA	ap-1.3	transcription factor AP-1, transcript variant X2	Cell cycle and proliferation	0.627602	0	1.2062	1	1.0656	1	1.49015	1	0.575752	0	0.439973	0	0.863341	0	-0.138979	0	0.286483	0	0.421519	0	3
Liver	106580445	mRNA	pcna.1	proliferating cell nuclear antigen	Cell cycle and proliferation	1.0393	0	1.67105	1	1.14733	1	0.704655	0	0.626939	0	0.108103	0	-0.338005	0	-0.521648	0	-0.963743	1	-0.445458	0	3
Liver	106565437	mRNA	cdk2l.1	cyclin-dependent kinase 2-like, transcript variant X1	Cell cycle and proliferation	1.00247	1	1.27635	1	0.793291	0	0.452097	0	0.262469	0	-0.20473	0	-0.551537	0	-0.469637	0	-0.81659	1	-0.343877	0	3
Liver	106600411	mRNA	ap-1.1	transcription factor AP-1	Cell cycle and proliferation	-0.868311	1	-1.01505	1	-1.1615	1	-0.731687	1	-0.151038	0	-0.295156	0	0.134384	0	-0.144093	0	0.287214	0	0.428324	0	4
Liver	106607826	mRNA	cdk1l	cyclin-dependent kinase 1-like	Cell cycle and proliferation	2.10412	1	2.78665	1	2.06423	1	2.00574	1	0.675898	0	-0.0400323	0	-0.104185	0	-0.718431	0	-0.776495	1	-0.06231	0	5
Muscle	106585200	mRNA	ghra	growth hormone receptor a	GH	-1.19424	1	-0.465983	0	-0.169687	0	0.424649	0	0.730145	0	1.02878	0	1.62337	1	0.297795	0	0.894505	0	0.594436	0	2
Muscle	100136442	mRNA	ghrb	growth hormone receptor b, transcript variant X5	GH	0.307209	0	-0.40576	0	-0.515742	0	-1.3956	1	-0.713681	0	-0.820817	0	-1.69889	1	-0.110175	0	-0.986649	0	-0.881436	0	2
Muscle	101448060	mRNA	igfbp3	insulin-like growth factor binding protein 3	GH	0.322184	0	0.900946	1	0.538286	0	0.672073	1	0.581663	0	0.221016	0	0.354714	0	-0.362788	0	-0.227996	0	0.131864	0	2
Muscle	101448058	mRNA	igfbp5b1	insulin-like growth factor binding protein 5 paralog B1	GH	0.409935	0	1.15073	1	0.617474	0	0.775199	1	0.743048	0	0.213134	0	0.369095	0	-0.533099	0	-0.37586	0	0.153464	0	2
Muscle	100136463	mRNA	ghr2	growth hormone receptor isoform 2 precursor	GH	0.562967	0	-0.377272	0	-0.842951	0	-1.57596	1	-0.940967	0	-1.40348	0	-2.1361	1	-0.464781	0	-1.1936	1	-0.733685	0	3
Muscle	106569413	mRNA	ap-1l.2	transcription factor AP-1-like	Cell cycle and proliferation	-0.675317	1	-0.109505	0	-0.189622	0	-0.00870831	0	0.567781	0	0.491891	0	0.672019	0	-0.0781012	0	0.105735	0	0.180811	0	1
Muscle	106580445	mRNA	pcna.1	proliferating cell nuclear antigen	Cell cycle and proliferation	0.0295966	0	0.620172	0	-0.173951	0	-0.190121	0	0.591507	0	-0.196919	0	-0.215744	0	-0.789322	0	-0.805211	1	-0.0207502	0	1
Muscle	106585071	mRNA	pcna.2	proliferating cell nuclear antigen	Cell cycle and proliferation	-0.0977902	0	0.470678	0	-0.228996	0	-0.308152	0	0.57194	0	-0.123924	0	-0.204233	0	-0.696932	0	-0.775781	1	-0.0824629	0	1
Muscle	100306852	mRNA	ccnd1.1	cyclin D1	Cell cycle and proliferation	-0.815329	0	-0.753681	0	-0.633037	0	-0.962697	1	0.0758257	0	0.190162	0	-0.141123	0	0.124433	0	-0.210857	0	-0.332659	0	1
Muscle	106600411	mRNA	ap-1.1	transcription factor AP-1	Cell cycle and proliferation	-0.746228	1	-0.495323	0	-0.747962	1	-0.565373	0	0.250699	0	0.00322907	0	0.185292	0	-0.250896	0	-0.0649962	0	0.182569	0	2
Brain	101448057	mRNA	igfbp1a	insulin-like growth factor binding protein 1a	GH	-0.166193	0	-0.453774	0	-0.853065	1	-0.816022	0	-0.288439	0	-0.692852	0	-0.653938	0	-0.401801	0	-0.356461	0	0.0441791	0	1
Brain	101448056	mRNA	igfbp1a2	insulin-like growth factor binding protein 1 paralog A2, transcript variant X1	GH	0.124805	0	-0.254346	0	-0.822493	0	-0.62372	0	-0.381547	0	-0.955011	1	-0.752708	0	-0.570222	0	-0.36627	0	0.209315	0	1
Brain	106566901	mRNA	e2f1	E2F transcription factor 1	Cell cycle and proliferation	0.260855	0	0.410372	0	-0.207856	0	-0.0957894	0	0.146748	0	-0.472485	0	-0.362743	0	-0.617401	1	-0.501909	0	0.117859	0	1
Brain	106565437	mRNA	cdk2l.1	cyclin-dependent kinase 2-like, transcript variant X1	Cell cycle and proliferation	-0.0645728	0	-0.133369	0	-0.58768	0	-0.642023	1	-0.0708492	0	-0.526777	0	-0.585418	0	-0.453144	0	-0.504091	0	-0.0493833	0	1
Brain	100195405	mRNA	ccne2.2	cyclin E2, transcript variant X1	Cell cycle and proliferation	0.355299	0	0.212898	0	-0.559875	0	-0.570805	0	-0.147214	0	-0.920835	1	-0.933104	1	-0.774772	0	-0.781163	0	-0.00461316	0	2
Brain	100196712	mRNA	cdk2	cyclin-dependent kinase 2	Cell cycle and proliferation	0.0849395	0	0.113461	0	-0.493244	0	-0.449814	0	0.0261459	0	-0.581773	1	-0.540783	1	-0.604935	0	-0.560729	0	0.0485184	0	2
Brain	106600411	mRNA	ap-1.1	transcription factor AP-1	Cell cycle and proliferation	-0.506861	1	-0.475912	0	-0.497717	1	-0.641833	1	0.0285543	0	0.0063857	0	-0.139657	0	-0.0212156	0	-0.162376	0	-0.138667	0	3
Brain	106605376	mRNA	ccne2.1	cyclin E2, transcript variant X2	Cell cycle and proliferation	0.252593	0	0.288669	0	-0.480088	0	-0.417348	0	0.033152	0	-0.740608	1	-0.676126	1	-0.771874	1	-0.701969	0	0.0755799	0	3
Brain	106580445	mRNA	pcna.1	proliferating cell nuclear antigen	Cell cycle and proliferation	0.36881	0	0.252735	0	-0.353481	0	-0.412426	0	-0.118949	0	-0.725817	1	-0.787932	1	-0.604661	1	-0.659321	1	-0.0549746	0	4
Brain	106585071	mRNA	pcna.2	proliferating cell nuclear antigen	Cell cycle and proliferation	0.21224	0	0.116697	0	-0.416005	0	-0.437539	1	-0.0982191	0	-0.631976	1	-0.655691	1	-0.531988	1	-0.549916	1	-0.0156821	0	5
Brain	106607826	mRNA	cdk1l	cyclin-dependent kinase 1-like	Cell cycle and proliferation	0.153355	0	0.155624	0	-0.780403	1	-0.612871	0	-0.00122104	0	-0.936844	1	-0.770973	1	-0.934953	1	-0.765848	1	0.174563	0	5

## Sheet: Stress resposne
Tissue	NCBI_gene_id	type	Gene_symbol2	Gene_name	gene_group	lfc_apr_mar	sig_apr_mar	lfc_jun_mar	sig_jun_mar	lfc_aug_mar	sig_aug_mar	lfc_sep_mar	sig_sep_mar	lfc_jun_apr	sig_jun_apr	lfc_aug_apr	sig_aug_apr	lfc_sep_apr	sig_sep_apr	lfc_aug_jun	sig_aug_jun	lfc_sep_jun	sig_sep_jun	lfc_sep_aug	sig_sep_aug
Liver	100194521	mRNA	hspa8.1	heat shock protein 8	Heat shock proteins	0.222841	0	-0.198237	0	-0.855969	1	-1.04633	1	-0.423827	0	-1.07935	1	-1.27016	1	-0.655789	0	-0.845463	0	-0.190843	0
Liver	100136360	mRNA	hsp90ab1	heat shock protein 90, alpha (cytosolic), class B member 1	Heat shock proteins	0.116854	0	-0.392321	0	-0.634236	1	-0.961682	1	-0.511914	0	-0.751865	1	-1.07981	1	-0.240385	0	-0.566789	0	-0.328561	0
Liver	106588963	mRNA	hsf1l.2	heat shock factor protein 1-like, transcript variant X4	Heat shock proteins	0.399795	0	0.702927	1	0.663885	1	0.995954	1	0.296638	0	0.262366	0	0.590529	0	-0.0365607	0	0.296613	0	0.330495	0
Liver	106570227	mRNA	hspb1.1	heat shock factor-binding protein 1	Heat shock proteins	0.733847	0	1.25052	1	1.16067	1	1.13686	1	0.512632	0	0.427625	0	0.401426	0	-0.0864891	0	-0.110407	0	-0.0252862	0
Liver	106586369	mRNA	hsp60.1	60 kDa heat shock protein, mitochondrial	Heat shock proteins	-0.201002	0	-0.691201	1	-0.675258	0	-0.990945	1	-0.492799	0	-0.475582	0	-0.7915	1	0.0161374	0	-0.296788	0	-0.317271	0
Liver	106604950	mRNA	hspa9	stress-70 protein, mitochondrial	Heat shock proteins	1.12373	1	0.305756	0	-0.142611	0	-0.462898	0	-0.820315	0	-1.26692	1	-1.58872	1	-0.446886	0	-0.764813	0	-0.321258	0
Liver	100286711	mRNA	hspa8.5	Heat shock cognate 71 kDa protein	Heat shock proteins	-0.315095	0	-0.833355	0	-0.960058	1	-1.16697	1	-0.520399	0	-0.645659	0	-0.8545	0	-0.125349	0	-0.331666	0	-0.211159	0
Liver	106613013	transcript	hspa8l	heat shock cognate 70 kDa protein-like	Heat shock proteins	-0.415119	0	-0.78854	0	-1.0004	1	-1.16578	1	-0.375792	0	-0.58645	0	-0.753189	0	-0.210231	0	-0.375711	0	-0.167512	0
Liver	100286534	mRNA	hsp90b	Heat shock protein HSP 90-beta, transcript variant X1	Heat shock proteins	-0.0388507	0	-0.257749	0	-0.42752	0	-0.769233	1	-0.221764	0	-0.38958	0	-0.731802	1	-0.168552	0	-0.508813	0	-0.342896	0
Liver	100136430	mRNA	hsp60.2	60 kDa heat shock protein, mitochondrial, transcript variant X2	Heat shock proteins	-0.268866	0	-0.771781	0	-0.652463	0	-0.917791	1	-0.505878	0	-0.3847	0	-0.651299	0	0.120049	0	-0.142962	0	-0.26739	0
Liver	106603853	mRNA	hspa4l.4	heat shock 70 kDa protein 4-like	Heat shock proteins	-0.295556	0	-0.338874	0	-0.518667	0	-0.778601	1	-0.0458505	0	-0.223277	0	-0.484856	0	-0.178535	0	-0.437286	0	-0.26174	0
Liver	106563457	mRNA	stip1l.1	stress-induced-phosphoprotein 1	Heat shock proteins	-0.257426	0	-0.165031	0	-0.400901	0	-0.615062	1	0.0897692	0	-0.143391	0	-0.359326	0	-0.23395	0	-0.447007	0	-0.215849	0
Liver	106603127	mRNA	stip1l.3	stress-induced-phosphoprotein 1	Heat shock proteins	-0.0730859	0	-0.260451	0	-0.387324	0	-0.789702	1	-0.189985	0	-0.314885	0	-0.717964	0	-0.125559	0	-0.525485	0	-0.403879	0
Liver	106572112	mRNA	bcl2l1.1	BCL2 like 1, transcript variant X2	Apoptosis	-0.867457	1	-1.34075	1	-1.50275	1	-1.44466	1	-0.476527	0	-0.634874	0	-0.578302	0	-0.15772	0	-0.0989889	0	0.0552435	0
Liver	106600207	mRNA	casp8.3	caspase-8	Apoptosis	1.14611	1	1.19563	1	1.04635	1	0.765757	0	0.0451466	0	-0.100086	0	-0.380853	0	-0.147314	0	-0.424503	0	-0.282662	0
Liver	106590353	mRNA	bcl-2l.2	apoptosis regulator Bcl-2-like	Apoptosis	0.419036	0	1.10068	1	0.358703	0	-0.0455575	0	0.679011	0	-0.0628132	0	-0.471155	0	-0.739918	0	-1.14474	1	-0.401798	0
Muscle	100196655	mRNA	hspa8.2	heat shock cognate 70	Heat shock proteins	-0.280458	0	-0.866657	1	-0.949086	1	-1.13865	1	-0.586134	0	-0.663629	1	-0.853714	1	-0.0804547	0	-0.268298	0	-0.190872	0
Muscle	106570227	mRNA	hspb1.1	heat shock factor-binding protein 1	Heat shock proteins	0.0316256	0	0.964615	0	1.29945	1	1.45012	1	0.937616	0	1.27446	1	1.42567	1	0.332285	0	0.482268	0	0.14995	0
Muscle	106586369	mRNA	hsp60.1	60 kDa heat shock protein, mitochondrial	Heat shock proteins	-0.0553131	0	-0.21427	0	-0.644133	1	-0.821943	1	-0.158156	0	-0.583699	1	-0.762078	1	-0.428389	0	-0.604152	0	-0.179268	0
Muscle	100136430	mRNA	hsp60.2	60 kDa heat shock protein, mitochondrial, transcript variant X2	Heat shock proteins	-0.19986	0	0.31369	0	-0.630518	0	-1.02678	1	0.514319	0	-0.424845	0	-0.822172	1	-0.942553	0	-1.33669	1	-0.398303	0
Muscle	106601018	mRNA	hsp70l.3	heat shock 70 kDa protein-like	Heat shock proteins	-0.193476	0	0.254337	0	-0.810325	0	-1.29976	1	0.448124	0	-0.611317	0	-1.10216	1	-1.06065	0	-1.54718	1	-0.490439	0
Muscle	106604950	mRNA	hspa9	stress-70 protein, mitochondrial	Heat shock proteins	0.632885	0	1.16485	1	0.351803	0	-0.073881	0	0.532229	0	-0.275429	0	-0.700946	0	-0.810483	0	-1.2334	1	-0.426016	0
Muscle	106608136	mRNA	hsp90a.2	heat shock protein HSP 90-alpha	Heat shock proteins	0.396216	0	0.860162	0	-0.238971	0	0.0235405	0	0.462202	0	-0.630507	0	-0.37167	0	-1.0943	1	-0.831936	1	0.258845	0
Muscle	106571588	mRNA	hsp90a1.2	heat shock protein HSP 90-alpha 1	Heat shock proteins	-0.214194	0	-0.26475	0	-0.61118	0	-1.02433	1	-0.0496372	0	-0.389147	0	-0.804298	1	-0.342304	0	-0.753841	0	-0.414836	0
Muscle	106561110	mRNA	hspb1l.2	heat shock factor-binding protein 1-like, transcript variant X2	Heat shock proteins	-0.385267	0	-0.0826145	0	0.0558901	0	0.341477	0	0.305895	0	0.446174	0	0.730239	1	0.138039	0	0.423966	0	0.282535	0
Muscle	100194521	mRNA	hspa8.1	heat shock protein 8	Heat shock proteins	-0.248942	0	-0.386625	0	-0.545204	0	-0.560882	1	-0.136617	0	-0.290334	0	-0.30702	0	-0.156691	0	-0.171304	0	-0.017282	0
Muscle	106567641	mRNA	hspa8.4	heat shock cognate 70 kDa protein	Heat shock proteins	-0.410099	0	-1.32608	1	-1.28339	0	-0.897399	0	-0.912278	0	-0.867749	0	-0.480129	0	0.042596	0	0.428919	0	0.383107	0
Muscle	106609356	mRNA	hsp90b1	heat shock protein 90, beta (grp94), member 1	Heat shock proteins	1.13901	0	1.05258	0	0.977142	0	1.23668	1	-0.0824738	0	-0.154958	0	0.109222	0	-0.0759469	0	0.189802	0	0.263873	0
Muscle	106600207	mRNA	casp8.3	caspase-8	Apoptosis	-0.112806	0	0.699978	0	0.737155	0	0.856258	1	0.814443	0	0.854756	0	0.972433	1	0.0376151	0	0.160044	0	0.117472	0
Muscle	106599248	mRNA	bcl-2.1	apoptosis regulator Bcl-2	Apoptosis	0.391588	0	0.120771	0	0.562426	0	0.748298	1	-0.269205	0	0.175648	0	0.3613	0	0.441651	0	0.628638	0	0.184276	0
Muscle	106569189	mRNA	bcl-2.2	apoptosis regulator Bcl-2, transcript variant X1	Apoptosis	0.118118	0	-0.507604	0	0.121537	0	0.314704	0	-0.624248	0	0.00766861	0	0.201362	0	0.62916	0	0.824388	1	0.192017	0
Brain	106573700	mRNA	hspb1.2	heat shock factor-binding protein 1	Heat shock proteins	0.152838	0	-0.131361	0	-0.499326	1	-0.604487	1	-0.286278	0	-0.655792	1	-0.76309	1	-0.367442	0	-0.469633	0	-0.0985372	0
Brain	106570227	mRNA	hspb1.1	heat shock factor-binding protein 1	Heat shock proteins	0.504604	0	0.523829	0	-0.00426253	0	-0.254753	0	0.0200352	0	-0.51774	0	-0.769575	1	-0.530257	0	-0.781143	1	-0.237834	0
Brain	123730794	mRNA	hspb1l.1	heat shock factor-binding protein 1-like	Heat shock proteins	0.195178	0	-0.145726	0	-0.301564	0	-0.396627	0	-0.34308	0	-0.500171	1	-0.598073	1	-0.155712	0	-0.248544	0	-0.0893881	0
Brain	106587964	mRNA	hspb1.3	heat shock factor-binding protein 1	Heat shock proteins	0.129338	0	-0.189755	0	-0.281179	0	-0.331996	0	-0.321822	0	-0.414818	0	-0.468529	1	-0.0904313	0	-0.137783	0	-0.0440552	0
Brain	100194918	mRNA	hpbp1.1	Hsp70-binding protein 1	Heat shock proteins	-0.00817965	0	-0.412155	0	-0.46191	0	-0.645918	1	-0.408609	0	-0.456616	0	-0.641296	0	-0.0473276	0	-0.226317	0	-0.177255	0
Brain	106603152	mRNA	bada	BCL2 associated agonist of cell death a	Apoptosis	0.0308658	0	-0.307128	0	-0.60176	1	-0.716807	1	-0.340324	0	-0.636097	1	-0.75343	1	-0.293725	0	-0.404556	0	-0.108123	0
Brain	106563493	mRNA	bad	bcl2-associated agonist of cell death, transcript variant X1	Apoptosis	0.0079727	0	-0.25912	0	-0.620832	1	-0.747786	1	-0.268955	0	-0.633114	1	-0.761458	1	-0.361825	0	-0.484369	0	-0.121686	0
Brain	106607327	mRNA	baxl.3	apoptosis regulator BAX-like, transcript variant X1	Apoptosis	-0.0870053	0	-0.291532	0	-0.519885	1	-0.54757	1	-0.20706	0	-0.435956	0	-0.467178	1	-0.227294	0	-0.252431	0	-0.0218301	0
Brain	106582462	transcript	casp8l.2	caspase-8-like, transcript variant X4	Apoptosis	0.130508	0	0.230372	0	0.555555	0	0.740281	1	0.100934	0	0.423268	0	0.605891	1	0.323061	0	0.513539	0	0.190837	0
